# Supplementary material for: Novel Alzheimer’s disease subtypes identified using a data and knowledge driven strategy
Source: Sci Rep. 2020 Jan 28;10:1327. doi: 10.1038/s41598-020-57785-2 (PMC6987140; doi:10.1038/s41598-020-57785-2)
Supplement: Supplementary file 1 — Interactive Plots of Clusters and Diagnosis Groups. [file 41598_2020_57785_MOESM1_ESM.zip]

Archive with 16 entries (13 files):
- Supplemantary_figures/
- Supplemantary_figures/S4.html
- __MACOSX/
- __MACOSX/Supplemantary_figures/
- __MACOSX/Supplemantary_figures/._S4.html
- Supplemantary_figures/Icon
- __MACOSX/Supplemantary_figures/._Icon
- Supplemantary_figures/S5.html
- __MACOSX/Supplemantary_figures/._S5.html
- Supplemantary_figures/S2.html
- __MACOSX/Supplemantary_figures/._S2.html
- Supplemantary_figures/S3.html
- __MACOSX/Supplemantary_figures/._S3.html
- Supplemantary_figures/S1.html
- __MACOSX/Supplemantary_figures/._S1.html
- __MACOSX/._Supplemantary_figures
